# Supplementary material for: Development and Internal Validation of the Palliative Metabolic Risk Score (PMRS) for Predicting Critical Outcome in Palliative Inpatients
Source: Healthcare (Basel). 2026 Apr 15;14(8):1041. doi: 10.3390/healthcare14081041 (PMC13116770; doi:10.3390/healthcare14081041)
Supplement: Supplementary file 1 [file healthcare-14-01041-s001.zip]

Archive with 1 entries (1 files):
- healthcare-4191968-supplementary.pdf
